# Supplementary material for: Baseline Nutritional Status and Early Treatment Response in Oropharyngeal Cancer: A Prospective Cohort Study by HPV Status (FIS 19 Study)
Source: Nutrients. 2026 Jun 26;18(13):2091. doi: 10.3390/nu18132091 (PMC13362776; doi:10.3390/nu18132091)
Supplement: Supplementary file 1 [file nutrients-18-02091-s001.zip]

Archive with 1 entries (1 files):
- nutrients-4364512-supplementary.pdf
